# Supplementary material for: Selective Targeting of Protein Kinase C (PKC)-θ Nuclear Translocation Reduces Mesenchymal Gene Signatures and Reinvigorates Dysfunctional CD8+ T Cells in Immunotherapy-Resistant and Metastatic Cancers
Source: Cancers (Basel). 2022 Mar 21;14(6):1596. doi: 10.3390/cancers14061596 (PMC8946217; doi:10.3390/cancers14061596)
Supplement: Supplementary file 1 [file cancers-14-01596-s001.zip]

Archive with 1 entries (1 files):
- cancers-1610536.pdf
